# Supplementary material for: Patients’ Habits and the Role of Pharmacists and Telemedicine as Elements of a Modern Health Care System during the COVID-19 Pandemic
Source: J Clin Med. 2021 Sep 17;10(18):4211. doi: 10.3390/jcm10184211 (PMC8470917; doi:10.3390/jcm10184211)
Supplement: Supplementary file 1 [file jcm-10-04211-s001.zip]

Archive with 1 entries (1 files):
- jcm-1297263-SI.pdf
